# Supplementary material for: Mismatch between Bioluminescence Imaging (BLI) and MRI When Evaluating Glioblastoma Growth: Lessons from a Study Where BLI Suggested “Regression” while MRI Showed “Progression”
Source: Cancers (Basel). 2023 Mar 22;15(6):1919. doi: 10.3390/cancers15061919 (PMC10047859; doi:10.3390/cancers15061919)
Supplement: Supplementary file 1 [file cancers-15-01919-s001.zip]

Archive with 1 entries (1 files):
- cancers-2086675-supplementary.pdf
